# Supplementary material for: Genetic Diversity in the UV Sex Chromosomes of the Brown Alga Ectocarpus
Source: Genes (Basel). 2018 Jun 6;9(6):286. doi: 10.3390/genes9060286 (PMC6027523; doi:10.3390/genes9060286)
Supplement: Supplementary file 1 [file genes-09-00286-s001.zip]

Archive with 1 entries (1 files):
- genes-305239-SI.rar
